# Supplementary material for: Efficacy of a New Commercial Vaccine Against Clostridioides difficile and Clostridium perfringens Type A for Recurrent Swine Neonatal Diarrhea Under Field Conditions
Source: Animals (Basel). 2025 Apr 23;15(9):1200. doi: 10.3390/ani15091200 (PMC12070884; doi:10.3390/ani15091200)
Supplement: Supplementary file 1 [file animals-15-01200-s001.zip]

Archive with 1 entries (1 files):
- animals-3500626-supplementary.pdf
